# Supplementary material for: Effector Mechanisms of CD8+ HLA-DR+ T Cells in Breast Cancer Patients Who Respond to Neoadjuvant Chemotherapy
Source: Cancers (Basel). 2021 Dec 7;13(24):6167. doi: 10.3390/cancers13246167 (PMC8699550; doi:10.3390/cancers13246167)
Supplement: Supplementary file 1 [file cancers-13-06167-s001.zip]

Archive with 1 entries (1 files):
- cancers-1469573-supplementary.pdf
